# Supplementary material for: Stem Cells and Bone Tissue Engineering
Source: Life (Basel). 2024 Feb 21;14(3):287. doi: 10.3390/life14030287 (PMC10971350; doi:10.3390/life14030287)
Supplement: Supplementary file 1 [file life-14-00287-s001.zip]

Archive with 1 entries (1 files):
- life-2834690-supplementary.pdf
